# Supplementary material for: The Intransitive Logic of Directed Cycles and Flipons Enhances the Evolution of Molecular Computers by Augmenting the Kolmogorov Complexity of Genomes
Source: Int J Mol Sci. 2023 Nov 18;24(22):16482. doi: 10.3390/ijms242216482 (PMC10671625; doi:10.3390/ijms242216482)
Supplement: Supplementary file 1 [file ijms-24-16482-s001.zip]

Archive with 1 entries (1 files):
- ijms-2644033-supplementary.pdf
